# Supplementary material for: Index construction and application of digital transformation in the insurance industry: Evidence from China
Source: PLoS One. 2024 Jan 18;19(1):e0296899. doi: 10.1371/journal.pone.0296899 (PMC10796006; doi:10.1371/journal.pone.0296899)
Supplement: S1 Data — Specifically, The file ‘code’ contains instructions for the descriptive statistical analysis and regression analysis in this study. File labeled ‘regression data.dta’ serves as the primary dataset for benchmark regression, while ‘Spatial regression.dta’ contains the foundational dataset for spatial regression. Additionally, ‘w.dta’ represents the spatial distance matrix utilized in this research. (ZIP) [file pone.0296899.s002.zip]

Archive with 9 entries (8 files):
- data&code-DTII/
- data&code-DTII/Spatial regression.dta
- __MACOSX/data&code-DTII/._Spatial regression.dta
- data&code-DTII/code.do
- __MACOSX/data&code-DTII/._code.do
- data&code-DTII/regression data.dta
- __MACOSX/data&code-DTII/._regression data.dta
- data&code-DTII/w.dta
- __MACOSX/data&code-DTII/._w.dta
