# Supplementary material for: Index construction and application of digital transformation in the insurance industry: Evidence from China
Source: PLoS One. 2024 Jan 18;19(1):e0296899. doi: 10.1371/journal.pone.0296899 (PMC10796006; doi:10.1371/journal.pone.0296899)
Supplement: S1 Data — Specifically, The file ‘code’ contains instructions for the descriptive statistical analysis and regression analysis in this study. File labeled ‘regression data.dta’ serves as the primary dataset for benchmark regression, while ‘Spatial regression.dta’ contains the foundational dataset for spatial regression. Additionally, ‘w.dta’ represents the spatial distance matrix utilized in this research. (ZIP) [file pone.0296899.s002.zip › data&code-DTII/code.do]

//1.spatial autocorrelation（Calculation of Moran's index for each year）


///(1) toralindex

use "/Users/kikispc/Desktop/数字化转型（macro）/stata code&data/Moran's I 2014.dta"
xtset postcode year
spatwmat using w.dta,name(w1)
spatgsa totalincome ,weights(w1) moran geary twotail //Global Moran's I in 2014
use "/Users/kikispc/Desktop/数字化转型（macro）/stata code&data/Moran's I 2015.dta"
xtset postcode year
spatwmat using w.dta,name(w1)
spatgsa totalindex ,weights(w1) moran geary twotail  //Global Moran's I in 2015
use "/Users/kikispc/Desktop/数字化转型（macro）/stata code&data/Moran's I 2016.dta"
xtset postcode year
spatwmat using w.dta,name(w1)
spatgsa totalindex ,weights(w1) moran geary twotail
use  "/Users/kikispc/Desktop/数字化转型（macro）/stata code&data/Moran's I2017.dta"
xtset postcode year
spatwmat using w.dta,name(w1)
spatgsa totalindex ,weights(w1) moran geary twotail
use "/Users/kikispc/Desktop/数字化转型（macro）/stata code&data/Moran's I2018.dta"
xtset postcode year
spatwmat using w.dta,name(w1)
spatgsa totalindex ,weights(w1) moran geary twotail
use  "/Users/kikispc/Desktop/数字化转型（macro）/stata code&data/Moran's I2019.dta"
xtset postcode year
spatwmat using w.dta,name(w1)
spatgsa totalindex ,weights(w1) moran geary twotail
use  "/Users/kikispc/Desktop/数字化转型（macro）/stata code&data/Moran's I2020.dta"
xtset postcode year
spatwmat using w.dta,name(w1)
spatgsa totalindex ,weights(w1) moran geary twotail

///(2) income(logarithm)

use  "/Users/kikispc/Desktop/数字化转型（macro）/stata code&data/moran 2014.dta"
xtset postcode year
spatwmat using w.dta,name(w1)
spatgsa lnincome ,weights(w1) moran geary  //Global Moran's I in 2014
use  "/Users/kikispc/Desktop/数字化转型（macro）/stata code&data/moran 2015.dta"
xtset postcode year
spatwmat using w.dta,name(w1)
spatgsa lnincome ,weights(w1) moran geary  //Global Moran's I in 2015
use  "/Users/kikispc/Desktop/数字化转型（macro）/stata code&data/moran 2016.dta"
xtset postcode year
spatwmat using w.dta,name(w1)
spatgsa lnincome ,weights(w1) moran geary  //Global Moran's I in 2016

use  "/Users/kikispc/Desktop/数字化转型（macro）/stata code&data/moran 2017.dta"
xtset postcode year
spatwmat using w.dta,name(w1)
spatgsa lnincome ,weights(w1) moran geary  //Global Moran's I in 2017

use  "/Users/kikispc/Desktop/数字化转型（macro）/stata code&data/moran 2018.dta"
xtset postcode year
spatwmat using w.dta,name(w1)
spatgsa lnincome ,weights(w1) moran geary  //Global Moran's I in 2018

use  "/Users/kikispc/Desktop/数字化转型（macro）/stata code&data/moran 2019.dta"
xtset postcode year
spatwmat using w.dta,name(w1)
spatgsa lnincome ,weights(w1) moran geary  //Global Moran's I in 2019

use  "/Users/kikispc/Desktop/数字化转型（macro）/stata code&data/moran 2020.dta"
xtset postcode year
spatwmat using w.dta,name(w1)
spatgsa lnincome ,weights(w1) moran geary  //Global Moran's I in 2020


///(3) density(logarithm)


use  "/Users/kikispc/Desktop/数字化转型（macro）/stata code&data/md2014.dta"
xtset postcode year
spatwmat using w.dta,name(w1)
spatgsa totaldensity ,weights(w1) moran geary 
use  "/Users/kikispc/Desktop/数字化转型（macro）/stata code&data/md2015.dta"
xtset postcode year
spatwmat using w.dta,name(w1)
spatgsa totaldensity ,weights(w1) moran geary 
use  "/Users/kikispc/Desktop/数字化转型（macro）/stata code&data/md2016.dta"
xtset postcode year
spatwmat using w.dta,name(w1)
spatgsa totaldensity ,weights(w1) moran geary 
use  "/Users/kikispc/Desktop/数字化转型（macro）/stata code&data/md2017.dta"
xtset postcode year
spatwmat using w.dta,name(w1)
spatgsa totaldensity ,weights(w1) moran geary 
use  "/Users/kikispc/Desktop/数字化转型（macro）/stata code&data/md2018.dta"
xtset postcode year
spatwmat using w.dta,name(w1)
spatgsa totaldensity ,weights(w1) moran geary 
use  "/Users/kikispc/Desktop/数字化转型（macro）/stata code&data/md2019.dta"
xtset postcode year
spatwmat using w.dta,name(w1)
spatgsa totaldensity ,weights(w1) moran geary 
use  "/Users/kikispc/Desktop/数字化转型（macro）/stata code&data/md2020.dta"
xtset postcode year
spatwmat using w.dta,name(w1)
spatgsa totaldensity ,weights(w1) moran geary 


**Importing the base matrix（31x31）
**
spatwmat using w.dta,name(w1) 


*** spatgsa totalindex ,weights(w1) moran geary twotail 
***ssc install asdoc
****asdoc spatgsa totalindex,weights(w1dd) moran 


//////////////////////
use "/Users/kikispc/Desktop/submission-DTII/data/regression data.dta""
xtset postcode year 
spatwmat using w.dta,name(ww)
**
gen lnninc=log(totalincome) 
*gen lny11=log(proincome) 
*gen lny12=log(lifeincome)
gen lny2=log(totaldensity)
gen lny21=log(prodensity)
gen lny22=log(lifedensity)

*
gen lnGDP=log(gdp)
*
gen lnFDI=log(fdi)
*
gen lnpop=log(population)


///descriptive statistical analysis

tabstat lnninc totalindex lnGDP  lnpop governance number year region, s(N mean sd min max) f(%12.4f) c(s)
**
logout, save(sum) word replace


/// regression
use  "/Users/kikispc/Desktop/数字化转型（macro）/stata code&data/Spatial regression.dta"
xtset postcode year
spatwmat using w.dta,name(w)standardize
spregxt lnninc totalindex  , nc(31) wmfile(w) model(sdm) tests //SDM(basic)
spregxt lnninc totalindex lnGDP  lnpop governance number  , nc(31) wmfile(w) model(sdm) tests 

sp

///SLM
spregxt lnninc totalindex  , nc(31) wmfile(w) model(sar) tests //SAR(basic)
spregxt lnninc totalindex lnGDP  lnpop governance number  , nc(31) wmfile(w) model(sar) tests


///OLS
use  "/Users/kikispc/Desktop/数字化转型（macro）/stata code&data/Spatial regression.dta"
xtset postcode year
xtreg lnninc totalindex  ,fe
xtreg lnninc totalindex lnGDP  lnpop governance number  ,fe 


///Heterogeneity
spregxt lny2 totalindex lnGDP lnpop governance number  , nc(31) wmfile(w) model(sar) tests 

spregxt totaldepth totalindex lnGDP lnpop governance number  , nc(31) wmfile(w) model(sar) tests 


est store sar_a
spregxt lnninc totalindex , nc(31) wmfile(w) model(sdm) tests
est store sdm_a
spregxt lnninc totalindex , nc(31) wmfile(w) model(sem) tests
est store sem_a
lrtest sdm_a sar_a
lrtest sdm_a sem_a

/////Heterogeneity
****(1)different types of insurance
spregxt lny11 totalindex lnGDP lnpop governance number  , nc(31) wmfile(w) model(sdm) tests //property insurance
spregxt lny12 totalindex lnGDP lnpop governance number  , nc(31) wmfile(w) model(sdm) tests 
//life insurance
*****（2）different regions
 use  "/Users/kikispc/Documents/Stata/east code.dta", replace
xtset postcode year 
spatwmat using w2.dta,name(w2) //w2:the East
spregxt lnninc totalindex lnGDP lnpop governance number, nc(11) wmfile(w2) model(sdm) tests

 use  "/Users/kikispc/Documents/Stata/middle.dta", replace
 xtset postcode year 
spatwmat using w1.dta,name(w1) //w1:the Middle
spregxt lnninc  totalindex lnGDP lnpop governance number, nc(8) wmfile(w1) model(sdm) tests

use  "/Users/kikispc/Documents/Stata/west.dta", replace
 xtset postcode year 
spatwmat using w0.dta,name(w0) //w0:the West
spregxt lnninc  totalindex lnGDP lnpop governance number, nc(11) wmfile(w0) model(sdm) tests


//
spregxt lny21 totalindex lnGDP lnpop governance number  , nc(31) wmfile(w) model(sar) tests  //
spregxt lny22 totalindex lnGDP lnpop governance number  , nc(31) wmfile(w) model(sar) tests 

//
spregxt prodepth totalindex lnGDP lnpop governance number , nc(31) wmfile(w) model(sar) tests
 
spregxt lifedepth totalindex lnGDP lnpop governance number , nc(31) wmfile(w) model(sar) tests 

//////////////////////

spatwmat using w1xt, name(ws) standardize //
spatlsa totalindex, weights(w1dd) moran graph(moran) // 
spatlsa totalindex, weights(ws) moran graph(moran) symbol(n) //
spatlsa totalindex, weights(ws) moran graph(moran) symbol(id) id(province) //

//2.LM test


reg lnninc totalindex 
spatdiag,w(w1dd)
